# Supplementary material for: Desmoplastic Small Round Cell Tumor of the Uterus: A Report of Molecularly Confirmed Case with EWSR1-WT1 Fusion
Source: Diagnostics (Basel). 2022 May 10;12(5):1184. doi: 10.3390/diagnostics12051184 (PMC9140206; doi:10.3390/diagnostics12051184)
Supplement: Supplementary file 1 [file diagnostics-12-01184-s001.zip]

Archive with 1 entries (1 files):
- diagnostics-1679856-supplementary.pdf
